# Supplementary material for: Endometriotic Follicular Fluid Affects Granulosa Cells’ Morphology and Increases Duplication Rate and Connexin-43 Expression
Source: Biomolecules. 2025 Apr 10;15(4):561. doi: 10.3390/biom15040561 (PMC12024943; doi:10.3390/biom15040561)
Supplement: Supplementary file 1 [file biomolecules-15-00561-s001.zip]

Archive with 1 entries (1 files):
- biomolecules-3538414-supplementary.pdf
